# Supplementary material for: Altered Protein Kinase A-Dependent Phosphorylation of Cav1.2 in Left Ventricular Myocardium from Cacna1c Haploinsufficient Rat Hearts
Source: Int J Mol Sci. 2024 Dec 22;25(24):13713. doi: 10.3390/ijms252413713 (PMC11678006; doi:10.3390/ijms252413713)
Supplement: Supplementary file 1 [file ijms-25-13713-s001.zip]

Archive with 1 entries (1 files):
- ijms-3328893-supplementary.pdf
